# Supplementary material for: In vitro screening of the open-access Pandemic Response Box reveals ESI-09 as a compound with activity against Echinococcus multilocularis
Source: Int J Parasitol Drugs Drug Resist. 2025 Aug 23;29:100609. doi: 10.1016/j.ijpddr.2025.100609 (PMC12410356; doi:10.1016/j.ijpddr.2025.100609)
Supplement: Multimedia component 1 [file mmc1.xlsx]

## Sheet: overview screen
Compound	PGI d5	PGI d12	Viability d12
MMV1580853	0.23704	89.997	3.84086
MMV1782227	3.66545	72.3585	12.3576
MMV002565	-1.52052	31.4286	15.113
MMV344625	6.33648	74.6935	4.59234
MMV1634403	0.722682	29.9394	21.2083
MMV1634491	24.947	25.566	14.6955
MMV396785	68.8052	92.491	4.92633
MMV1579776	-0.610236	61.5508	8.5167
MMV093250	0.6968	49.8105	6.51277
MMV687800	10.9227	104.553	4.17485
MMV1579354	29.5855	93.1874	10.0196
MMV1593537	27.6196	72.794	8.09921
MMV1580844	-2.16904	33.6502	16.6994
MMV1580840	14.7528	31.1069	11.8566
MMV1578890	53.5139	49.7638	2.25442
MMV1582491	0.691443	59.8611	18.4528
MMV1579788	17.9293	63.9713	5.84479
MMV1578886	-1.47266	58.1597	16.9499
MMV1578842	1.64494	57.0254	6.67976
MMV1578571	33.0513	64.0941	7.76523
MMV1578576	4.04794	84.4551	28.1158
MMV1582490	9.43731	80.495	27.4864
MMV1593531	4.79252	88.1717	16.5533
MMV1578570	90.467	70.4859	22.9025
MMV1578885	15.7367	89.9274	20.6104
MMV1634399	25.5463	44.1623	23.583
MMV1581545	18.0887	27.8991	16.4487
MMV011565	5.90349	49.0323	19.5448
MMV000051	15.4885	58.7211	23.7506
MMV394033	6.94289	70.607	9.62794
MMV690547	0.0190855	53.3537	9.62794
MMV1165877	6.42865	52.7291	23.1723
MMV1634388	1.02638	40.2559	13.9085
MMV018362	-0.405038	58.1746	20.2735
MMV642550	8.47504	88.2133	17.7096
MMV690540	2.1344	38.5177	20.6612
MMV1634401	8.59167	62.8936	26.5643
MMV003143	2.63635	9.38049	13.6935
MMV1782109	-2.59009	-25.3398	29.391
MMV1634360	-2.54384	17.7299	25.8841
MMV1645051	1.13895	-20.9736	16.4489
MMV1634358	0.79206	-20.4097	23.2957
MMV689401	-2.65369	-25.1085	22.5442
MMV1634390	1.11582	-26.1278	29.4745
MMV1593541	4.55362	-2.80993	23.9637
MMV1579844	-0.572739	10.4621	5.84479
MMV1578574	-1.67622	-12.2407	18.1189
MMV046261	0.514672	3.49868	11.5226
MMV1341773	-1.3816	-12.533	18.2024
MMV1582382	-2.07262	-11.6677	19.8723
MMV1579846	1.26461	19.1796	26.7191
MMV002560	-2.53865	-11.7788	19.8723
MMV002354	4.50541	-11.1824	22.2102
MMV1578566	0.605736	-3.00872	7.76523
MMV1581557	-0.985205	-10.8141	26.3851
MMV1578563	-0.551312	-11.8723	20.2898
MMV1578897	0.455024	19.0691	25.6236
MMV1578560	3.29543	35.9177	75.9823
MMV1582493	-2.00617	35.0936	135.265
MMV1581547	-1.16198	45.6301	30.2259
MMV1593540	1.27532	36.6613	37.1562
MMV1580848	-0.953064	29.1599	51.7682
MMV1593539	1.88599	90.6206	72.058
MMV1578578	-0.529885	45.2443	33.8998
MMV811071	0.82536	33.0305	78.9047
MMV1634383	0.862857	52.997	104.622
MMV1579780	13.6684	58.0803	34.6202
MMV1578884	13.7393	54.0946	55.812
MMV233495	2.15693	26.0665	70.919
MMV108465	-2.87788	28.117	65.6735
MMV1634391	-0.230466	21.1965	70.2948
MMV1578555	4.41432	31.7823	71.8821
MMV1579779	1.24688	30.3469	88.2086
MMV1581559	-0.360473	37.1265	31.7083
MMV099714	2.98425	44.8288	63.8129
MMV1580855	0.19501	35.1913	69.7674
MMV1582496	23.5135	27.7197	121.227
MMV1580497	0.326575	69.2218	40.5469
MMV1581377	-0.532274	22.6699	84.8656
MMV1633677	-0.330816	49.9588	216.057
MMV1580801	6.48166	83.9153	42.503
MMV688991	37.9028	44.5196	38.4383
MMV1634492	-1.08691	-25.0724	206.655
MMV002731	-0.549239	-23.4097	50.1817
MMV1782223	-2.44556	-24.7543	98.8605
MMV1782351	-2.45712	-24.682	118.649
MMV1593535	1.31817	-18.7037	92.5147
MMV1579783	3.36481	-15.2556	63.4578
MMV1633967	-2.79823	-20.9085	104.121
MMV1581551	-2.78666	-25.7664	63.6248
MMV1782108	-2.56119	-24.5808	50.3487
MMV000059	-1.41068	-24.9567	226.694
MMV002337	-1.63037	-24.335	76.1493
MMV640014	-1.41646	-24.5374	145.619
MMV1782218	-2.43978	-25.0073	60.7859
MMV1782387	-0.173444	-20.8652	91.1788
MMV1593533	-2.42821	-25.2459	85.501
MMV1578925	-1.91945	-25.3615	169.082
MMV1593534	-2.16805	-24.3929	81.2426
MMV1634494	-2.97167	-24.8266	42.7505
MMV637104	-1.86163	-24.2411	73.8114
MMV1634363	-0.427828	-12.2339	101.699
MMV004508	-1.88476	-20.764	219.514
MMV1782217	-2.09867	-26.6121	58.3644
MMV1782389	-2.67682	-25.4049	156.473
MMV422940	-1.4338	-25.9471	50.1817
MMV1578889	-2.00617	1.55884	96.8566
MMV1582498	0.364232	1.09619	46.2574
MMV1580841	-1.0927	-26.0917	81.7436
MMV1634386	-2.79823	-27.2627	107.711
MMV637533	1.26036	-24.3929	224.858
MMV1634359	-1.48005	-21.017	186.198
MMV1782212	-2.42821	-24.6748	85.4175
MMV1782216	-2.08711	-24.1037	105.791
MMV1782388	-3.00636	-25.8676	224.858
MMV1582497	3.78108	-9.36401	210.079
MMV1578572	-1.46271	-23.3736	61.4538
MMV1582494	-2.19696	-25.2892	90.2603
MMV1579878	-1.72866	-24.5374	137.353
MMV637528	-2.41665	-24.1326	37.4902
MMV1634362	-1.68241	-23.6483	103.703
MMV1782110	-0.815186	-13.3688	100.363
MMV1009286	-2.40509	-25.3832	77.2348
MMV1634557	-2.65947	-23.764	141.611
MMV1581553	-2.90229	-25.8097	73.1434
MMV1578568	-2.29524	-8.48931	53.1876
MMV1579845	-2.67682	-26.5326	53.7721
MMV1634493	4.11062	7.6311	36.7387
MMV1782226	-2.40509	-26.1495	39.4941
MMV1782225	-0.815186	-21.87	224.691
MMV030787	-1.87897	-7.91823	56.6945
MMV1581548	-1.31239	-24.7037	76.2328
MMV1580173	-1.64193	-23.9013	66.8811
MMV000043	8.8572	-12.8411	100.948
MMV1579787	-1.80382	-11.6628	61.3703
MMV1782221	2.00039	-21.1471	45.2554
MMV1782354	1.82116	-11.1929	36.0707
MMV000028	-3.0237	-24.4435	71.724
MMV1580850	-2.0582	-24.0097	34.9853
MMV003137	1.97148	-21.4001	63.8752
MMV1579786	-0.341106	-16.376	116.729
MMV1782224	12.0659	-22.8965	41.9155
MMV002722	-0.144537	-8.77124	116.729
MMV002740	-1.46271	-24.5158	55.1081
MMV1581552	-0.185007	-25.2603	81.6601
MMV1579784	0.0751589	11.2094	41.5815
MMV1483032	0.145059	-11.504	68.4676
MMV1613560	-1.52623	-13.4159	46.8418
MMV687273	0.675373	-4.6575	47.5933
MMV637945	-1.3441	-10.6153	57.613
MMV020752	-2.50651	7.52707	69.6365
MMV1581554	4.45185	-9.13608	104.705
MMV1549626	-2.26546	-14.2052	93.3497
MMV508427	-1.54766	-12.1939	83.3301
MMV1230557	-1.46195	-11.048	58.5314
MMV1579775	-1.92798	-10.779	63.3743
MMV1634387	-1.41374	-12.4336	144.45
MMV1580854	-1.59587	-13.7258	45.6729
MMV1229204	-1.98691	-10.8726	39.6611
MMV1581550	-2.30295	-13.5328	95.5206
MMV1578559	-1.34946	-7.28852	75.9823
MMV1578565	-1.80478	-12.574	59.0324
MMV1633966	3.53049	16.3673	104.455
MMV1580851	1.17355	-13.3457	137.102
MMV1578575	2.31452	-12.4921	144.199
MMV1581546	-1.55301	-12.1764	58.2809
MMV1578579	-1.55301	-13.2873	52.1022
MMV1578561	-1.20483	-12.6441	124.494
MMV1580842	-1.29589	-12.8721	102.952
MMV1578899	-0.497745	-12.5447	64.2092
MMV1505642	-0.0906355	-9.69152	76.9008
MMV1579849	-1.26911	-13.106	72.058
MMV1578556	-0.513815	-7.5984	153.384
MMV1582492	-1.6173	-12.6909	101.198
MMV1578557	-0.953064	-14.0356	70.6385
MMV1582495	-1.5423	-10.1943	98.8605
MMV1593542	-1.80478	-12.5973	68.6346
MMV1663457	-2.34045	-12.7903	46.6749
MMV000725	-2.17975	-13.7901	72.9764
MMV1582487	-0.497745	-10.5393	34.1503
MMV1593538	-1.63872	-13.1352	39.7446
MMV141011	-1.46195	-13.7141	31.8959
MMV1579785	-1.9012	-13.7258	95.5206
MMV1578569	1.51637	-5.57543	64.4597
MMV1634384	0.589666	3.14203	106.793
MMV021759	-5.79017	-12.5973	37.4067
MMV1578573	-3.45464	-10.5042	50.7662
MMV002516	-2.12083	-7.26513	84.666
MMV1633970	0.112919	-1.29563	109.047
MMV1581555	2.43773	-5.22463	66.1297
MMV002459	-1.08698	-12.65	35.1523
MMV688755	-1.0977	-12.4687	91.4293
MMV1633965	0.707513	-11.0947	49.6807
MMV1578898	-0.0317118	1.17168	47.7603
MMV1578558	-2.40512	11.8922	72.3877
MMV1593532	-1.11688	-3.61485	94.209
MMV831201	-0.78595	-0.295564	124.843
MMV1579782	1.64872	1.44738	167.646
MMV1578577	-0.218648	-2.17948	82.8787
MMV1580849	24.5063	-6.33179	47.2094
MMV1782140	-3.76429	9.72637	86.8653
MMV002224	-1.24688	-5.42187	154.637
MMV688756	-1.41235	-2.52551	97.3563
MMV1578562	-3.29153	-3.24319	118.128
MMV687801	-2.72423	9.89297	117.919
MMV1579777	-0.845044	-7.38268	93.1599
MMV1582489	-0.632305	-1.8719	140.789
MMV1580839	-3.66974	-6.15237	110.365
MMV637659	-2.74787	-5.47313	137.188
MMV292173	-3.6461	2.29322	56.2358
MMV002676	-4.41432	-4.72982	80.9524
MMV1582488	-1.40053	11.4821	117.234
MMV1480967	0.242285	-3.0894	115.193
MMV1633674	-1.37689	19.1844	92.0635
MMV1580846	-0.904138	-2.08977	126.077
MMV001014	0.313198	-4.23	104.308
MMV1578554	3.16153	5.50998	135.147
MMV1581558	1.51872	3.40819	99.5465
MMV102270	-1.79055	18.1463	116.78
MMV1633675	-5.74984	-3.32009	100.907
MMV002665	0.8805	-5.49877	140.59
MMV1579778	-3.31517	-4.89642	114.059
MMV002169	1.81418	-1.00043	113.159
MMV1580845	0.254104	-2.37172	90.1704
MMV1634402	-1.17597	3.24159	96.1157
MMV1581556	1.19961	0.896303	154.578
MMV000008	-5.63166	-5.0374	116.33
MMV303733	-2.8306	-9.3435	97.8993
MMV1578564	19.4124	-2.53832	125.644
MMV002612	-1.04596	-2.88435	99.2866
MMV1579850	-2.36967	-5.62692	103.25
MMV687696	-3.85884	-6.62655	83.8288
MMV1581549	-0.301379	-5.57566	82.8379
MMV002260	0.10046	-4.61448	84.2251
MMV003249	1.90874	-3.34572	123.464
MMV1578891	-0.325017	-3.28164	139.913
MMV1782215	0.537755	19.5176	65.7947
MMV1613562	0.19501	-6.03703	97.4765
MMV374187	0.230466	3.36975	96.2395
MMV1580847	2.79514	5.02298	106.136
MMV102833	3.0788	1.42175	141.762
MMV001438	1.57781	-2.88435	96.7343
MMV124656	-0.336836	10.9951	194.706
MMV1782403	-2.55877	16.0574	142.751
MMV689758	-2.92515	-4.75545	111.826
MMV1579781	-1.71963	1.6268	82.6324
MMV452821	1.87328	0.986013	132.36
MMV002287	2.68878	-4.29408	146.215
MMV1579847	-1.16415	-2.52551	87.8278
MMV565773	-0.632305	-6.24208	113.31
MMV1580852	-0.301379	-1.79501	95.9921
MMV975972	0.809587	-4.83235	175.408
MMV1782402	-1.58963	1.99846	179.119
MMV1782411	-0.526973	-17.35	79.3081
MMV1593515	1.1006	-17.1599	74.5757
MMV1580794	-0.79205	-19.0747	57.1149
MMV1580491	0.44851	-17.2617	181.789
MMV1782101	-0.532274	-20.5277	78.329
MMV056052	0.24175	3.2439	78.9817
MMV1782115	-1.12075	1.77048	114.23
MMV1593513	-0.86097	-3.19297	80.9399
MMV214956	-1.61379	-20.0728	47.1606
MMV1581032	-0.0127237	18.8065	85.6723
MMV1634404	-0.330816	-18.6197	57.7676
MMV001793	0.130418	-19.3598	54.0144
MMV1580492	-0.373228	-18.7012	55.483
MMV1633969	0.771904	-19.903	93.8316
MMV1580504	-1.08363	-20.6703	79.6345
MMV1782114	-0.505767	-17.9815	68.8642
MMV1593511	0.236449	-10.4107	73.923
MMV1634395	-0.495164	-17.3568	119.991
MMV1580799	-0.00212062	-19.4753	164.074
MMV251679	0.125116	-17.8593	83.9227
MMV690621	0.146322	-17.1395	144.507
MMV596723	0.135719	-19.4413	136.964
MMV001961	0.00848246	-18.1105	162.188
MMV637306	-0.802653	5.98025	229.844
MMV1634071	0.151624	-20.1339	88.166
MMV001726	-0.0657391	-20.229	162.188
MMV180402	-0.521671	-14.4779	111.504
MMV1580495	0.618159	10.061	84.6299
MMV003291	0.384892	-17.479	99.9529
MMV1782112	0.167529	-19.6518	109.382
MMV1581378	0.0933071	-19.2105	90.9948
MMV003738	-0.505767	-19.6179	180.575
MMV1634556	0.618159	-18.063	121.169
MMV1633962	1.21723	-18.8642	159.976
MMV690653	0.459113	-17.3772	184.77
MMV1645152	-0.17177	-17.4315	465.171
MMV009948	0.533335	-15.2587	273.908
MMV1782107	0.671175	-19.0475	211.334
MMV1581031	1.15892	-19.2784	207.792
MMV002780	-0.367927	-3.87197	419.126
MMV1633678	0.262956	-2.72447	288.666
MMV1580484	-0.161167	8.96104	125.738
MMV1580798	0.141021	-4.53059	204.25
MMV1174026	-0.548179	16.4911	305.195
MMV1782106	1.21723	-17.9747	488.194
MMV1580797	0.809015	-17.1938	270.956
MMV614278	1.20663	-18.6537	265.053
MMV1634394	0.368987	-19.1494	249.705
MMV690480	-0.601194	-18.8913	61.0456
MMV1580478	0.0561963	-19.3802	132.93
MMV1580800	1.0953	-9.28356	90.6917
MMV1593520	0.591652	-8.08853	90.373
MMV003820	0.904442	-19.8827	48.1352
MMV1782105	1.56183	-17.9407	107.746
MMV001761	0.803713	-18.9796	65.0303
MMV1580489	1.48231	-2.11337	73.6372
MMV1633964	0.485621	-18.3006	94.8358
MMV010036	1.14831	-1.32574	57.5391
MMV1593517	1.03698	-18.0019	95.9515
MMV1782102	0.209941	-19.1561	58.4954
MMV1580503	1.18012	-18.9728	72.2027
MMV1581029	1.32857	-16.6439	89.4166
MMV639951	-0.394434	-20.0049	85.7507
MMV1782104	1.47171	-19.2173	106.79
MMV002015	-0.903382	-18.1648	85.4319
MMV1580499	0.0933071	-16.9426	78.1001
MMV1593516	2.19802	-18.5586	121.454
MMV637879	-0.150564	-17.9883	108.384
MMV617332	0.292127	-0.149558	117.278
MMV1593519	0.0192271	0.125871	152.992
MMV003297	-0.973138	-0.639823	92.6641
MMV1634396	0.000620228	0.120363	113.417
MMV1580482	0.2177	0.0707854	108.591
MMV1581035	1.53879	-0.287273	321.911
MMV638198	-0.507967	-0.656349	121.139
MMV690706	0.0688453	-1.02542	178.089
MMV1782353	0.267318	-0.336851	92.6641
MMV1580843	-0.644417	-1.57078	93.6293
MMV1580480	-0.092414	-0.931779	169.884
MMV002505	0.496803	-0.0283693	82.0463
MMV1580487	-1.20262	-0.827116	105.695
MMV1634385	1.37753	1.20556	100.869
MMV1580501	0.385162	0.439861	102.317
MMV1593544	0.0378339	0.362741	100.386
MMV637413	-0.694035	1.22759	168.919
MMV1782220	0.540219	0.853006	132.239
MMV1782349	-0.731249	-0.827116	107.625
MMV690555	0.949569	0.588593	300.676
MMV1580494	0.124666	-0.827116	83.9614
MMV1581034	1.53258	-0.474565	88.9358
MMV1580485	-0.266078	-0.711435	122.098
MMV1633968	0.223902	0.0212081	133.404
MMV1580496	-0.266078	1.09538	58.7881
MMV1593521	1.09222	-0.529651	80.7959
MMV658803	0.78831	-2.52927	92.252
MMV1782213	1.53258	-0.744487	116.37
MMV1782355	-0.911115	0.236043	81.2481
MMV1613559	-0.377719	-1.05297	85.3181
MMV275100	0.00682251	-0.155067	107.175
MMV1581033	0.000620228	-0.656349	121.646
MMV098836	-0.210257	2.3899	72.5053
MMV1580490	0.645657	0.428844	45.3723
MMV1593514	-0.40873	0.153414	79.1378
MMV1580500	1.09842	-0.57372	90.8954
MMV1782214	0.999188	3.53018	76.726
MMV1782352	-0.0800094	-0.281765	68.1339
MMV1634361	0.261116	0.252569	78.6856
MMV1782103	-0.204055	-2.0996	66.6969
MMV1557856	-1.12199	-0.116507	106.397
MMV218827	-0.129628	0.539016	73.5027
MMV1580502	-0.290887	2.62126	124.773
MMV1782113	0.285925	0.236043	107.305
MMV1581036	0.565028	2.33482	132.486
MMV1580498	0.999188	1.03479	139.746
MMV1782211	2.45052	6.1027	82.804
MMV1782350	-0.19165	0.313164	72.1416
MMV002350	0.850333	0.351724	92.559
MMV1782098	-0.904913	-0.199136	82.1234
MMV1580796	0.78831	-0.447022	120.917
MMV1782111	-0.619608	0.142397	85.5263
MMV637855	0.0874522	-0.546177	63.7477
MMV1634393	-0.346708	0.302146	102.314
MMV1581030	0.682871	-0.766521	114.111
MMV1580488	-1.60577	-1.51018	174.002
MMV1782210	0.13707	-1.14661	144.056
MMV1782386	0.757299	-1.17967	103.448
MMV1580483	-0.0427957	2.3899	49.6824
MMV1634397	1.66903	-0.915253	68.3168
MMV1580505	-0.142032	-0.292782	160.891
MMV1782097	0.794512	-0.656349	171.617
MMV690467	0.416173	0.285621	74.4224
MMV1634392	0.372757	0.0597683	152.475
MMV247764	0.577432	-0.430497	115.677
MMV1580486	-0.111021	0.704274	136.799
MMV1782208	0.992985	-0.210153	97.8548
MMV1782412	1.53258	2.08693	220.792
MMV1782209	0.292127	0.269095	152.31
MMV1633963	0.0440362	0.423336	136.634
MMV687798	1.89232	2.03735	137.459
MMV1634398	0.0688453	0.362741	324.092
MMV1580493	1.06121	0.935635	159.076
MMV1634389	-0.0117843	0.109346	334.983
MMV019724	0.062643	0.401301	220.792
MMV1782222	-0.00558205	0.351724	123.597
MMV1006203	0.223902	0.715291	120.957
MMV1613563	-0.538978	-1.95638	145.38
MMV003069	-0.873901	-0.265239	243.729

## Sheet: confirmation screen
Compound	PGI d5	stdev PGI d5	PGI d12	stdev PGI d12	Viability d12	stdev Vaibility
MMV000051 (C:G05)	0.38008	0.451346	-0.193104	0.366696	61.9852	31.0965
MMV002565 (A:G03)	5.40068	1.29515	29.0725	16.5476	30.6139	12.7145
MMV011565 (C:G04)	0.126693	0.551307	-0.591602	0.14636	78.3924	6.72151
MMV018362 (D:C10)	1.11739	1.21541	0.501072	0.365926	116.838	10.4849
MMV093250 (B:A09)	0.0775116	0.308868	-0.445858	0.477175	29.2909	6.34518
MMV1165877 (D:B05)	0.548926	0.359514	0.411384	0.186687	130.417	2.42214
MMV1578570 (C:D11)	-0.0804781	0.0614735	0.26508	0.159748	94.0599	34.2954
MMV1578571 (B:H05)	6.07782	6.91726	38.4432	15.3394	10.7354	1.97893
MMV1578576 (C:A05)	0.166545	0.64777	0.0454129	0.439979	92.1156	30.202
MMV1578842 (B:H04)	-0.744415	0.55393	0.242042	1.88409	57.9779	2.52704
MMV1578885 (C:E04)	-0.213786	0.416916	0.032313	0.342609	97.1974	22.393
MMV1578886 (B:B:F05)	-0.180598	0.110159	-0.239228	0.252585	94.291	2.20362
MMV1578890 (B:E05)	0.504382	0.532388	-0.0456429	0.130746	68.6415	19.9446
MMV1579354 (B:C05)	-0.0634938	0.518793	0.330065	0.538546	130.192	28.0251
MMV1579776 (B:A:05)	-0.151526	0.386453	-0.298331	0.260124	80.0039	36.2186
MMV1579788 (B:E10)	-0.0109428	0.686445	-0.0851958	0.296291	76.1169	17.9286
MMV1580840 (B:E04)	-0.172349	0.808105	0.362555	1.49789	81.8016	17.3367
MMV1580844 (B:D10)	-0.463387	0.427988	0.834952	2.4062	84.6004	3.48399
MMV1580853 (A:B11)	-0.082818	0.575709	7.3675	11.3381	134.526	20.1196
MMV1581545 (C:F09)	10.1371	2.43132	30.0883	2.37494	19.058	2.2047
MMV1582490 (C:A09)	0.0536468	0.208503	-0.392123	0.129214	117.481	31.1023
MMV1582491 (B:E09)	-0.0792868	0.508112	-0.0384641	0.646614	57.8999	10.4193
MMV1593531 (C:C06)	0.169748	0.463418	1.55364	2.13145	49.5202	11.7922
MMV1593537 (B:C09)	0.488779	0.218999	-0.0662634	0.434548	69.2151	6.78098
MMV1634388 (D:C04)	0.585359	0.564153	0.294197	0.938026	128.083	2.60363
MMV1634399 (C:F05)	0.84874	0.388845	15.1522	9.93042	116.129	12.3928
MMV1634401 (D:E10)	1.51454	1.51936	2.13148	1.46981	146.239	10.8333
MMV1634403 (A:G09)	0.344661	0.173948	11.0228	16.5698	73.6693	15.8761
MMV1634491 (A:H02)	0.159303	0.549813	5.14642	8.22608	83.6891	22.225
MMV1782227 (A:E05)	0.0543418	0.290396	-0.303534	0.686185	83.6473	12.2442
MMV344625 (A:G04)	5.09547	0.895791	24.6606	3.35333	36.4258	6.9267
MMV394033 (D:A04)	0.574834	0.568649	0.653134	1.52194	90.3357	12.196
MMV396785 (A:H03)	32.3556	2.3619	76.1585	3.21129	34.4002	0.929048
MMV642550 (D:E04)	0.170209	0.495103	0.809423	1.51012	142.258	20.7384
MMV687800 (B:B04)	0.810236	0.994112	1.2886	1.51387	142.49	45.1571
MMV690540 (D:E09)	0.1935	0.652081	1.01125	1.24937	98.2205	20.5204
MMV690547 (D:A05)	0.182817	0.532119	0.963599	0.729568	159.084	32.7714
